# Supplementary material for: The plasticity of NBS resistance genes in sorghum is driven by multiple evolutionary processes
Source: BMC Plant Biol. 2014 Sep 26;14:253. doi: 10.1186/s12870-014-0253-z (PMC4189741; doi:10.1186/s12870-014-0253-z)
Supplement: Additional file 1: Table S1. — Detailing the location, type and selection status of 346 NBS-encoding genes identified in sorghum. [file 12870_2014_253_MOESM1_ESM.xlsx]

## Sheet: Sheet1
Additional File 1; Table S1. Details of location, type and selection status of the 346 NBS-encoding genes identified in sorghum, plus their corresponding classification according to both Li et al (2010) and Cheng et al (2010)
Gene	Lg	start bp	end bp	Classification	# LRR domains	# NBS domains	# X domains	# CCs	Selection status	Li et al 2010	Cheng et al 2010
Sb01g002060	1	1775727	1779775	NL	3	1	0	0	Not under selection	NBS-LRR	NBS-LRR
Sb01g011600	1	10423969	10428278	CNL	2	1	0	1	Not under selection	CC-NBS-LRR	NBS-LRR
Sb01g015550	1	15067399	15072418	CNL	8	1	2	2	Not under selection	CC-NBS-LRR	NBS-LRR
Sb01g015893	1	15489415	15491306	NL	2	1	0	0	Not under selection	-	-
Sb01g015900	1	15497697	15502019	NL	2	1	0	0	Not under selection	CC-NBS-LRR	NBS-LRR
Sb01g016060	1	15835204	15838983	NL	5	1	0	0	Not under selection	NBS-LRR	NBS-LRR
Sb01g016510	1	16631830	16635123	NL	3	1	0	0	Not under selection	CC-NBS-LRR	NBS-LRR
Sb01g017650	1	18196237	18200645	NL	2	2	0	0	Not under selection	NBS-LRR	NBS
Sb01g019500	1	21035218	21049145	CNXL	2	1	1	1	Not under selection	NBS-LRR	NBS-LRR
Sb01g026643	1	45291998	45293437	N	0	2	0	0	Not under selection	-	-
Sb01g026650	1	45296273	45297709	N	0	2	0	0	Not under selection	-	-
Sb01g026690	1	45599163	45602942	NL	1	1	0	0	Not under selection	NBS(CC)-LRR	NBS-LRR
Sb01g026710	1	45698158	45701289	CNXL	2	1	1	1	Not under selection	CC-NBS-LRR	NBS-LRR
Sb01g028490	1	49697260	49700016	NL	1	1	0	0	Not under selection	CC-NBS-LRR	NBS
Sb01g031500	1	54083249	54084864	N	0	2	0	0	Not under selection	-	-
Sb01g036730	1	60337376	60340726	CNXL	2	1	1	1	Not under selection	CC-NBS-LRR	NBS
Sb01g040830	1	64132825	64137806	CNL	3	1	0	1	Not under selection	CC-NBS-LRR	NBS-LRR
Sb01g043130	1	66412535	66413953	N	0	1	0	0	Not under selection	NBS	-
Sb02g000610	2	500571	502459	N	0	2	0	0	Not under selection	CC-NBS	-
Sb02g001150	2	1021016	1027252	NXL	1	1	3	0	Not under selection	CC-NBS-LRR	NBS
Sb02g001220	2	1091098	1092597	XN	0	1	2	0	Not under selection	NBS	-
Sb02g001230	2	1100236	1101714	N	0	1	0	0	Not under selection	-	-
Sb02g001250	2	1107098	1108701	N	0	1	0	0	Not under selection	-	-
Sb02g001260	2	1114638	1116116	N	0	1	0	0	Not under selection	CC-NBS	-
Sb02g001270	2	1117641	1119101	N	0	1	0	0	Not under selection	-	-
Sb02g001290	2	1126432	1127916	N	0	1	0	0	Not under selection	NBS	-
Sb02g001390	2	1200626	1202092	N	0	1	0	0	Not under selection	-	-
Sb02g001396	2	1214193	1215716	N	0	2	0	0	Not under selection	-	-
Sb02g001410	2	1222116	1224737	NL	2	1	0	0	Not under selection	CC-NBS-LRR	NBS
Sb02g002770	2	2884922	2889724	NL	2	1	0	0	Not under selection	-	NBS
Sb02g004240	2	4798111	4799862	NLX	1	1	1	0	Not under selection	-	-
Sb02g004900	2	5659100	5661781	NXL	1	1	1	0	Not under selection	DASH_Duo1-NBS-LRR	NBS
Sb02g005210	2	6057348	6062962	NL	4	1	0	0	Not under selection	-	NBS-LRR
Sb02g005220	2	6074793	6080461	NL	5	1	0	0	Not under selection	NBS-LRR	NBS-LRR
Sb02g005230	2	6083239	6084246	N	0	1	0	0	Not under selection	-	-
Sb02g005235	2	6101576	6103528	NL	1	1	0	0	Not under selection	-	NBS
Sb02g005240	2	6112366	6115658	NL	4	1	0	0	Not under selection	-	NBS-LRR
Sb02g005250	2	6123256	6124994	N	0	1	0	0	Not under selection	-	-
Sb02g005280	2	6148618	6154392	NXL	4	1	1	0	Not under selection	NBS(CC)	NBS-LRR
Sb02g005305	2	6195674	6198019	NL	4	1	0	0	Not under selection	NBS	NBS-LRR
Sb02g005310	2	6217464	6218298	N	0	1	0	0	Not under selection	-	-
Sb02g005320	2	6223937	6228897	CNL	1	2	0	1	Not under selection	-	NBS
Sb02g006030	2	7324118	7328009	NL	2	1	0	0	Not under selection	NBS-LRR	NBS-LRR
Sb02g006040	2	7331702	7332761	CNX	0	1	1	1	Not under selection	NBS(CC)	-
Sb02g006050	2	7334206	7341342	NL	1	2	0	0	Not under selection	CC-NBS-LRR	NBS
Sb02g006060	2	7345083	7354885	CNL	2	2	0	1	Not under selection	CC-NBS-LRR	NBS
Sb02g006820	2	8699468	8700353	XN	0	1	1	0	Purifying_Improvement & Domestication	NBS	-
Sb02g006840	2	8705629	8726652	NL	1	1	0	0	Not under selection	CC-NBS	NBS
Sb02g007300	2	9365040	9366545	N	0	2	0	0	Not under selection	NBS	-
Sb02g008880	2	12422623	12426345	NXL	2	1	2	0	Not under selection	NBS-LRR	NBS-X
Sb02g008890	2	12428935	12431805	N	0	1	0	0	Not under selection	CC-NBS-LRR	NBS
Sb02g011040	2	17777483	17783147	XN	0	1	1	0	Not under selection	NBS-CC-LRR	NBS
Sb02g020330	2	49306932	49313956	N	0	2	0	0	Not under selection	-	-
Sb02g020710	2	50018720	50023342	CNXL	1	1	2	1	Balancing_Improved & Landraces	CC-NBS-LRR	NBS
Sb02g021226	2	52728488	52736582	NLX	1	1	3	0	Not under selection	NBS	NBS-X
Sb02g021230	2	52767681	52768929	XN	0	1	1	0	Purifying_Improvement	-	-
Sb02g021250	2	52794764	52797939	CNL	1	1	0	1	Not under selection	NBS	NBS
Sb02g021535	2	53513222	53520182	NXL	2	1	1	0	Purifying_Improvement & Domestication	-	NBS-LRR
Sb02g021550	2	53671197	53673521	N	0	1	0	0	Purifying_Improvement & Domestication	NBS	-
Sb02g022180	2	54619064	54632240	NXL	3	1	2	0	Not under selection	NBS	NBS-LRR-X
Sb02g022190	2	54636860	54638071	N	0	1	0	0	Not under selection	NBS(CC)-LRR	-
Sb02g027790	2	63065212	63068013	NXL	1	1	1	0	Not under selection	NBS-LRR	NBS-LRR
Sb02g033340	2	67996703	68000880	CNL	4	1	0	1	Not under selection	CC-NBS-LRR	NBS
Sb02g033350	2	68004125	68006647	NL	2	1	0	0	Not under selection	CC-NBS-LRR	NBS
Sb02g034050	2	68568768	68571587	NXL	2	1	1	0	Not under selection	CC-NBS-LRR	NBS
Sb02g034210	2	68696577	68700124	CNXL	2	1	1	1	Not under selection	-	NBS
Sb02g034930	2	69422282	69426508	CNLX	2	1	1	1	Not under selection	CC-NBS-LRR	NBS-LRR
Sb02g034940	2	69428193	69431168	CNL	2	1	0	1	Purifying_Improvement	CC-NBS-LRR	NBS-LRR
Sb02g038425	2	72702117	72703878	NL	2	1	0	0	Not under selection	-	-
Sb02g040910	2	74814252	74818316	CNLX	1	1	1	1	Not under selection	NBS	NBS-X
Sb02g040920	2	74824939	74828776	NL	1	1	0	0	Not under selection	-	NBS
Sb02g041280	2	75153811	75155993	NL	1	1	0	0	Balancing_Landraces	NBS-LRR	-
Sb02g041290	2	75158195	75160910	NL	2	1	0	0	Not under selection	CC-NBS-LRR	NBS
Sb03g010030	3	10834980	10838966	NL	6	1	0	0	Not under selection	CC-NBS-LRR	NBS-LRR
Sb03g013510	3	16887767	16890526	NL	1	1	0	0	Not under selection	NBS	NBS
Sb03g014390	3	19185886	19193629	NC	0	1	0	1	Purifying_Domestication	CC-NBS-LRR	NBS
Sb03g014426	3	19279992	19287397	NXL	3	1	1	0	Not under selection	CC-NBS-LRR	NBS
Sb03g014866	3	20584074	20588129	NL	4	1	0	0	Not under selection	NBS-LRR	NBS
Sb03g033130	3	61524647	61526173	N	0	2	0	0	Not under selection	CC-NBS	-
Sb03g036150	3	64174422	64177055	NL	2	1	0	0	Not under selection	CC-NBS-LRR	NBS
Sb03g036450	3	64505993	64509852	NL	2	1	0	0	Not under selection	CC-NBS-LRR	NBS
Sb03g036800	3	64877641	64880698	CNL	1	1	0	1	Not under selection	CC-CC-NBS-LRR	NBS-LRR
Sb03g037120	3	65150688	65151926	XN	0	1	1	0	Purifying_Improvement	CC-NBS	-
Sb03g037130	3	65152341	65156585	NL	1	1	0	0	Purifying_Improvement	NBS(CC)-LRR	-
Sb03g037140	3	65159654	65162347	NL	2	1	0	0	Purifying_Domestication	NBS-LRR	NBS
Sb03g037540	3	65458431	65461769	CNL	4	1	0	1	Not under selection	CC-NBS-LRR	NBS-LRR
Sb03g044400	3	71762064	71765084	NXL	1	1	1	0	Not under selection	CC-NBS-LRR	NBS
Sb03g045290	3	72552034	72553215	XN	0	1	1	0	Not under selection	CC-NBS-LRR	-
Sb03g046670	3	73758072	73759255	N	0	1	0	0	Not under selection	NBS	-
Sb04g001410	4	1199722	1202994	CNL	3	1	0	1	Balancing_Landraces	NBS(CC)-LRR	NBS
Sb04g006150	4	6072240	6074987	CNXL	1	1	1	1	Not under selection	-	NBS
Sb04g006770	4	6802759	6803829	N	0	1	0	0	Purifying_Improvement	-	-
Sb04g007100	4	7168080	7171598	N	0	1	0	0	Not under selection	CC-NBS	NBS
Sb04g007890	4	8375586	8384425	NL	1	1	0	0	Not under selection	NBS-LRR	NBS
Sb04g009750	4	12355789	12359949	NL	4	1	0	0	Not under selection	CC-NBS-LRR	NBS-X
Sb04g019230	4	44795759	44798274	N	0	1	0	0	Not under selection	-	-
Sb04g020480	4	47783905	47787792	NL	3	1	0	0	Not under selection	CC-NBS-LRR	NBS
Sb05g001570	5	1645554	1649262	NLX	1	2	1	0	Not under selection	CC-NBS-LRR	NBS
Sb05g001660	5	1798288	1802148	NL	4	1	0	0	Not under selection	CC-NBS-LRR	NBS-LRR
Sb05g002510	5	2666132	2670744	CN	0	1	0	1	Not under selection	CC-NBS-LRR	NBS
Sb05g002530	5	2684880	2687891	NXL	1	1	2	0	Not under selection	NBS-LRR	NBS
Sb05g002950	5	3213887	3219930	NL	1	1	0	0	Not under selection	CC-NBS-LRR	NBS
Sb05g003830	5	4440604	4443126	XN	0	1	1	0	Not under selection	NBS	-
Sb05g003920	5	4566438	4569779	CNXL	2	1	1	1	Balancing_Wild&Weedy	-	NBS
Sb05g003930	5	4617442	4620608	NL	1	1	0	0	Balancing_Wild&Weedy	-	NBS
Sb05g003950	5	4706760	4709638	XN	0	1	1	0	Not under selection	-	NBS
Sb05g004300	5	5407807	5410102	XCN	0	1	1	1	Not under selection	-	-
Sb05g004310	5	5414341	5416548	NL	4	1	0	0	Not under selection	CC-NBS-LRR	-
Sb05g004320	5	5424590	5425696	XCN	0	1	1	1	Not under selection	-	-
Sb05g004330	5	5443808	5445511	XCN	0	1	1	1	Not under selection	-	-
Sb05g004360	5	5492700	5494996	XCN	0	1	1	1	Not under selection	-	-
Sb05g004370	5	5500123	5502156	NL	2	1	0	0	Not under selection	-	-
Sb05g004380	5	5506279	5507972	XCN	0	1	1	1	Not under selection	-	-
Sb05g004390	5	5513670	5515712	NL	2	1	0	0	Not under selection	-	-
Sb05g004410	5	5541061	5542824	N	0	1	0	0	Not under selection	-	-
Sb05g004420	5	5546460	5549149	NL	2	1	0	0	Not under selection	CC-NBS-LRR	NBS
Sb05g004430	5	5562410	5567698	NCX	0	1	1	1	Not under selection	CC-NBS	-
Sb05g004460	5	5598148	5600191	NCX	0	1	1	1	Not under selection	CC-NBS	-
Sb05g004470	5	5605104	5607867	NL	2	1	0	0	Not under selection	-	NBS-LRR
Sb05g004480	5	5648704	5654477	CNL	1	1	0	1	Not under selection	CC-NBS-LRR	NBS
Sb05g005285	5	6942213	6945930	N	0	1	0	0	Not under selection	-	NBS
Sb05g005853	5	8444752	8447610	NXL	2	1	1	0	Not under selection	-	NBS
Sb05g005910	5	8653816	8657327	NL	2	1	0	0	Purifying_Invariant	-	NBS
Sb05g005940	5	8722019	8725688	NL	1	1	0	0	Not under selection	-	NBS
Sb05g005950	5	8748866	8751604	NL	1	1	0	0	Not under selection	-	NBS
Sb05g006170	5	9344942	9348778	NXL	5	1	1	0	Not under selection	NBS-LRR	NBS-LRR
Sb05g006190	5	9494269	9498075	NXL	5	1	1	0	Purifying_Domestication	-	NBS
Sb05g006220	5	9555192	9558989	NXL	2	1	1	0	Not under selection	NBS-LRR	NBS
Sb05g006223	5	9568622	9569344	N	0	1	0	0	Not under selection	NBS	-
Sb05g006230	5	9582090	9583124	XN	0	1	5	0	Not under selection	-	-
Sb05g006240	5	9583804	9585912	NL	1	1	0	0	Not under selection	NBS-LRR	NBS
Sb05g007560	5	13746765	13750270	NXL	1	1	2	0	Balancing_Wild&Weedy	-	NBS
Sb05g007770	5	13958671	13965430	NXL	1	1	1	0	Not under selection	-	NBS
Sb05g008030	5	14416567	14423930	NL	1	1	0	0	Balancing_Improved	CC-NBS-LRR	NBS
Sb05g008140	5	14705308	14707119	NXL	1	1	1	0	Balancing_Wild&Weedy	CC-NBS-LRR	NBS
Sb05g008150	5	14711795	14715355	CNXL	2	2	1	1	Not under selection	-	NBS
Sb05g008160	5	14885427	14891094	NXL	0	1	2	0	Not under selection	NBS	NBS-X
Sb05g008250	5	15070563	15073983	NXL	1	2	1	0	Not under selection	NBS-LRR	NBS
Sb05g008270	5	15104827	15108795	NXL	1	2	1	0	Purifying_Improvement	-	NBS
Sb05g008280	5	15133033	15135765	CNL	3	1	1	1	Purifying_Improvement & Domestication	CC-NBS-LRR	NBS
Sb05g008310	5	15206169	15212381	CNL	1	2	0	1	Not under selection	CBM_19-NBS-LRR	NBS-LRR
Sb05g008340	5	15233612	15236255	NL	1	1	0	0	Not under selection	-	NBS-LRR
Sb05g008350	5	15317825	15321889	NLX	1	1	1	0	Not under selection	-	NBS
Sb05g008450	5	15753207	15754739	N	0	1	0	0	Not under selection	CC-NBS	-
Sb05g009130	5	18194773	18195939	N	0	1	0	0	Not under selection	-	-
Sb05g009745	5	19641224	19646699	XN	0	1	2	0	Not under selection	-	-
Sb05g009750	5	19663107	19664687	N	0	1	0	0	Not under selection	-	-
Sb05g017145	5	42270484	42271242	N	0	1	0	0	Not under selection	NBS(CC)	-
Sb05g017176	5	42322419	42323480	N	0	1	0	0	Not under selection	-	-
Sb05g017210	5	42391413	42392555	N	0	1	0	0	Not under selection	NBS	-
Sb05g017235	5	42505729	42506748	NXL	0	1	2	0	Not under selection	NBS(CC)	-
Sb05g017250	5	42513600	42518015	NXL	1	1	3	0	Not under selection	-	NBS-LRR-X
Sb05g018980	5	46080948	46084370	NL	1	1	0	0	Not under selection	NBS	NBS-LRR-X
Sb05g021460	5	52440072	52444214	NL	1	1	0	0	Balancing_Wild&Weedy	-	NBS-LRR
Sb05g021695	5	53020705	53025034	N	0	1	0	0	Purifying_Invariant	-	-
Sb05g021700	5	53040578	53042519	NL	1	1	0	0	Purifying_Invariant	-	NBS
Sb05g022785	5	55012280	55023386	CNL	2	2	0	3	Not under selection	NBS-LRR	NBS
Sb05g022790	5	55036448	55047812	CNL	2	2	0	1	Purifying_Improvement	-	NBS
Sb05g022800	5	55112819	55114699	NXL	1	1	1	0	Not under selection	-	NBS
Sb05g023580	5	56306811	56311240	NL	1	1	0	0	Not under selection	CC-NBS-LRR	NBS
Sb05g024020	5	56929808	56933159	NL	1	1	0	0	Not under selection	-	NBS
Sb05g024030	5	56937190	56942639	NL	3	2	0	0	Not under selection	-	NBS
Sb05g024060	5	56959277	56962872	NL	1	1	0	0	Not under selection	NBS	X-NBS
Sb05g024070	5	56965422	56968435	NXL	2	1	1	0	Not under selection	-	NBS
Sb05g024126	5	57066642	57069341	N	0	1	0	0	Not under selection	NBS	NBS
Sb05g024130	5	57088892	57089740	N	0	1	0	0	Not under selection	-	-
Sb05g024136	5	57097043	57100316	NL	2	1	0	0	Not under selection	-	-
Sb05g024140	5	57105111	57108946	N	0	2	0	0	Not under selection	-	-
Sb05g024145	5	57112816	57114540	NL	1	1	0	0	Not under selection	-	-
Sb05g024180	5	57165971	57174194	NL	3	3	0	0	Purifying_Invariant	-	NBS
Sb05g024210	5	57277360	57280327	NCX	0	2	1	1	Purifying_Improvement	-	-
Sb05g024880	5	58055848	58059255	NL	1	1	0	0	Not under selection	-	NBS
Sb05g024900	5	58076916	58080591	NL	1	1	0	0	Not under selection	-	NBS
Sb05g024910	5	58087411	58090828	CN	0	1	0	1	Not under selection	CC-NBS-LRR	NBS
Sb05g025000	5	58154175	58155503	NL	1	1	0	0	Not under selection	-	-
Sb05g025190	5	58333533	58337365	NL	1	1	0	0	Not under selection	-	NBS
Sb05g025440	5	58724313	58729677	CN	0	1	0	1	Not under selection	-	-
Sb05g025470	5	58738685	58744695	NL	8	1	0	0	Not under selection	-	NBS-X-LRR
Sb05g025870	5	59350967	59354066	NL	1	2	0	0	Not under selection	-	-
Sb05g026180	5	59916571	59920142	CN	0	1	0	1	Not under selection	-	NBS
Sb05g026460	5	60346257	60350546	NL	1	1	0	0	Not under selection	-	-
Sb05g026470	5	60360741	60364202	NL	4	1	0	0	Not under selection	CC-NBS-LRR	NBS-LRR
Sb05g026480	5	60372348	60375425	NXL	3	1	1	0	Not under selection	-	NBS
Sb05g026920	5	60938221	60940458	NL	4	1	0	0	Not under selection	-	-
Sb05g026925	5	60948305	60949018	XN	0	1	1	0	Not under selection	-	-
Sb05g026930	5	60963661	60965513	N	0	1	0	0	Purifying_Invariant	-	-
Sb05g026940	5	60971007	60973548	NL	2	1	0	0	Purifying_Invariant	-	NBS
Sb05g026960	5	60985146	60993762	NCX	0	1	1	1	Purifying_Improvement & Domestication	-	-
Sb05g026965	5	61009529	61010503	N	0	1	0	0	Purifying_Domestication	-	-
Sb05g026970	5	61015798	61018316	NL	2	1	0	0	Purifying_Improvement & Domestication	-	NBS
Sb05g027000	5	61082967	61094282	NL	1	1	0	0	Purifying_Improvement & Domestication	-	NBS
Sb05g027033	5	61123386	61131362	NL	2	1	0	0	Not under selection	-	-
Sb05g027040	5	61142656	61152592	NXL	1	1	1	0	Not under selection	-	NBS
Sb05g027080	5	61184745	61187641	XN	0	1	3	0	Not under selection	CC-NBS	-
Sb05g027220	5	61428569	61431547	CNL	1	1	0	1	Not under selection	CC-NBS-LRR	NBS
Sb05g027240	5	61454179	61456456	NLC	2	1	0	1	Not under selection	-	-
Sb05g027260	5	61490220	61499773	XN	0	1	4	0	Not under selection	-	-
Sb05g027270	5	61505660	61506610	XN	0	1	7	0	Purifying_Invariant	-	-
Sb05g027280	5	61515609	61524117	XN	0	1	3	0	Not under selection	CC-NBS-LRR	NBS
Sb05g027290	5	61529781	61530731	XN	0	1	7	0	Purifying_Invariant	-	-
Sb05g027300	5	61569054	61572701	NXL	2	1	4	0	Not under selection	-	NBS
Sb05g027310	5	61588226	61589176	XN	0	1	7	0	Purifying_Invariant	-	-
Sb05g027320	5	61589927	61591939	NL	1	1	0	0	Not under selection	-	NBS
Sb05g027470	5	61843697	61847020	NL	1	1	0	0	Not under selection	-	NBS
Sb05g027620	5	62055349	62057361	NL	2	1	0	0	Not under selection	CC-NBS-LRR	NBS
Sb05g027630	5	62073987	62075284	CN	0	1	0	1	Not under selection	-	-
Sb06g000340	6	334014	337304	NXL	1	1	1	0	Balancing_Improved	NBS	NBS
Sb06g000360	6	345110	348956	XCN	0	1	1	1	Not under selection	-	NBS
Sb06g001980	6	3614552	3617362	NL	1	1	0	0	Balancing_Improved	CC-CC-NBS-LRR	NBS
Sb06g002850	6	5703926	5706076	NL	1	1	0	0	Not under selection	CC-NBS-LRR	NBS
Sb06g013770	6	37886449	37889217	NL	1	1	0	0	Not under selection	CC-NBS-LRR	NBS
Sb06g013840	6	38139871	38142252	NL	3	1	0	0	Not under selection	NBS-LRR	NBS
Sb06g022370	6	51588611	51593320	CNLX	2	1	1	2	Not under selection	CC-NBS-LRR	NBS-LRR
Sb06g022540	6	51748059	51751722	NL	1	1	0	0	Not under selection	CC-NBS-LRR	NBS-LRR
Sb06g022550	6	51753675	51757601	NXL	2	1	1	0	Not under selection	-	NBS-LRR
Sb06g024420	6	53548978	53551361	N	0	1	0	0	Not under selection	CC-NBS-LRR	-
Sb06g028930	6	57669676	57672129	N	0	1	0	0	Not under selection	NBS-LRR	NBS
Sb06g029220	6	57866745	57871600	NL	3	1	0	0	Not under selection	NBS-LRR	NBS
Sb06g029230	6	57881512	57886434	NL	1	1	0	0	Not under selection	-	NBS
Sb06g029250	6	57894121	57899251	NL	1	2	1	0	Not under selection	-	NBS
Sb06g029290	6	57941378	57943853	XN	0	1	1	0	Not under selection	NBS	NBS
Sb06g033420	6	61375275	61376804	XN	0	2	1	0	Not under selection	-	-
Sb07g000715	7	518731	536316	CNXL	1	1	1	1	Not under selection	CC-NBS-LRR	NBS
Sb07g001290	7	1273394	1279842	NL	1	2	0	0	Not under selection	NBS-LRR	NBS
Sb07g001300	7	1281411	1291068	NL	1	2	0	0	Not under selection	-	NBS
Sb07g001420	7	1434336	1438941	NL	1	1	0	0	Not under selection	CC-NBS-LRR	NBS-X
Sb07g002360	7	2587495	2591017	CNXL	1	1	1	1	Not under selection	-	NBS
Sb07g004830	7	6458262	6460403	NXL	1	1	1	0	Not under selection	-	NBS
Sb07g004860	7	6489552	6490367	XN	0	1	2	0	Purifying_Improvement & Domestication	-	-
Sb07g004880	7	6498160	6500307	NL	1	1	0	0	Not under selection	-	NBS
Sb07g005720	7	8014937	8016716	XCN	0	1	4	1	Not under selection	CC-NBS	-
Sb07g006244	7	8913375	8917107	NL	1	1	0	0	Not under selection	NBS	-
Sb07g007000	7	10753038	10756010	NL	1	1	0	0	Not under selection	NBS-LRR	NBS-LRR
Sb07g014210	7	35321909	35325094	NL	2	1	0	0	Not under selection	-	-
Sb07g014311	7	35456529	35459409	NXL	3	1	1	0	Purifying_Domestication	-	-
Sb07g014410	7	35659430	35662435	NL	2	1	0	0	Purifying_Domestication	-	-
Sb07g020160	7	52214082	52216013	NLX	1	1	1	0	Purifying_Improvement & Domestication	NBS(CC)	NBS-LRR
Sb07g020500	7	53188283	53193378	N	0	1	0	0	Not under selection	NBS-LRR	NBS
Sb07g022230	7	56653400	56656773	CNL	2	1	0	1	Not under selection	-	NBS-LRR
Sb07g025360	7	60462215	60465724	NL	2	1	0	0	Balancing_Landraces	CC-NBS-LRR	NBS-LRR
Sb07g025620	7	60706006	60713531	NL	3	2	0	0	Not under selection	NBS	NBS
Sb07g025630	7	60717623	60719561	CN	0	2	0	1	Not under selection	-	-
Sb07g025640	7	60720314	60721853	NL	1	1	0	0	Not under selection	-	-
Sb07g025645	7	60728185	60731213	N	0	3	0	0	Not under selection	CC-NBS	-
Sb07g025650	7	60732326	60736783	NL	1	2	0	0	Not under selection	-	NBS
Sb07g025660	7	60743397	60745864	CN	0	2	0	1	Not under selection	CC-NBS	-
Sb07g025670	7	60751146	60752969	NL	1	1	0	0	Not under selection	-	NBS
Sb07g025850	7	60973039	60976559	NL	1	1	0	0	Not under selection	CC-NBS-LRR	NBS
Sb07g025890	7	61006434	61010009	NL	3	1	0	0	Not under selection	-	NBS
Sb07g027620	7	62592841	62596090	NXL	1	1	1	0	Not under selection	-	NBS
Sb07g028470	7	63421410	63425164	XN	0	1	2	0	Not under selection	-	-
Sb08g001005	8	933841	937934	NXL	2	1	1	0	Balancing_Improved	NBS	NBS
Sb08g001640	8	1602126	1604357	NLX	2	1	1	0	Balancing_Landraces	NBS-LRR	NBS
Sb08g001850	8	1870548	1871781	N	0	1	0	0	Not under selection	CC-NBS	-
Sb08g002056	8	2102129	2105814	XN	0	1	1	0	Not under selection	CC-NBS-LRR	NBS
Sb08g002290	8	2429095	2433531	NL	2	1	0	0	Not under selection	-	NBS
Sb08g002350	8	2489434	2496044	NXL	3	1	1	0	Not under selection	CC-NBS-LRR	NBS
Sb08g002390	8	2501986	2506522	NL	4	1	0	0	Not under selection	-	NBS
Sb08g002410	8	2509926	2514226	CNL	4	1	0	1	Not under selection	-	NBS
Sb08g002710	8	2854607	2857258	NL	1	1	0	0	Not under selection	NBS	NBS
Sb08g005620	8	7779740	7783341	CN	0	1	0	1	Balancing_Improved	CC-NBS-LRR	NBS
Sb08g005630	8	7791649	7795012	CNXL	1	1	2	1	Not under selection	CC-NBS-LRR	NBS
Sb08g006360	8	9712268	9713118	XN	0	1	1	0	Not under selection	-	-
Sb08g015337	8	40414044	40416104	NL	1	1	0	0	Purifying_Invariant	CC-NBS-LRR	NBS-LRR
Sb08g015340	8	40426252	40430241	NL	4	1	0	0	Not under selection	CC-NBS-LRR	NBS-LRR
Sb08g015350	8	40602695	40619018	NL	4	1	0	0	Not under selection	-	NBS-LRR
Sb08g015400	8	40891163	40895486	NL	4	1	0	0	Not under selection	-	NBS-LRR
Sb08g016645	8	44683555	44684850	NXL	0	1	2	0	Not under selection	-	-
Sb08g016665	8	44699484	44701058	N	0	1	0	0	Not under selection	CC-NBS	-
Sb08g016930	8	45191945	45195280	NL	1	1	0	0	Balancing_Wild&Weedy	CC-NBS	NBS
Sb08g017060	8	45361382	45364183	NL	1	1	0	0	Not under selection	-	NBS
Sb08g017300	8	45863449	45881012	CNL	2	1	0	1	Not under selection	NBS-LRR	NBS
Sb08g017310	8	45897314	45898876	N	0	1	0	0	Not under selection	NBS	-
Sb08g018410	8	48463595	48466515	NL	1	1	0	0	Balancing_Improved	-	NBS
Sb08g018420	8	48486914	48490387	CNL	1	1	0	1	Balancing_Improved	-	NBS-LRR
Sb08g018950	8	49424903	49426238	XCN	0	1	6	2	Balancing_Landraces	-	-
Sb08g018980	8	49442002	49448429	NXL	1	1	1	0	Balancing_Wild&Weedy	CC-NBS-LRR	NBS-LRR
Sb08g019010	8	49504266	49509914	NL	1	1	0	0	Not under selection	CC-NBS-LRR	NBS
Sb08g019690	8	50687998	50691855	NXL	2	1	1	0	Not under selection	NBS-LRR	NBS-LRR
Sb08g019980	8	51007445	51008527	CNX	0	1	1	1	Not under selection	-	-
Sb08g020630	8	51690612	51693620	NXL	2	1	1	0	Balancing_Landraces	CC-NBS-LRR	NBS
Sb08g021230	8	52741642	52747343	CNX	0	1	2	1	Not under selection	NBS-LRR	NBS
Sb08g021243	8	52758050	52764143	N	0	1	0	0	Not under selection	-	-
Sb08g021280	8	52886168	52889779	NLX	1	2	2	0	Not under selection	NBS-LRR	NBS
Sb08g021290	8	52899503	52904524	NLX	1	2	1	0	Not under selection	CC-NBS-LRR	NBS
Sb08g021760	8	53418567	53419968	XN	0	1	2	0	Not under selection	-	-
Sb08g021870	8	53612430	53617370	NL	1	1	0	0	Balancing_Wild&Weedy	NBS	NBS
Sb08g021880	8	53619774	53622994	CNL	1	1	0	1	Not under selection	-	NBS
Sb08g022150	8	53946973	53951194	NLX	2	1	1	0	Not under selection	CC-NBS-LRR	NBS
Sb08g022170	8	53961746	53965864	NLX	3	1	1	0	Not under selection	-	NBS
Sb08g022180	8	53971070	53975155	NL	2	1	0	0	Not under selection	-	NBS
Sb08g022190	8	53985527	53989861	NLX	1	1	2	0	Not under selection	-	-
Sb08g022200	8	54000055	54004341	NXL	1	1	2	0	Not under selection	-	NBS
Sb08g022670	8	54715073	54718196	N	0	1	0	0	Not under selection	-	NBS
Sb08g022995	8	55135864	55141108	NL	6	1	0	0	Not under selection	CC-NBS-LRR	NBS-LRR
Sb08g023030	8	55163031	55168157	CNL	1	1	0	1	Not under selection	CC-NBS-LRR	NBS
Sb09g000620	9	402970	404852	XN	0	1	1	0	Not under selection	CC-NBS-LRR	-
Sb09g001730	9	1667226	1676110	NL	2	1	0	0	Not under selection	CC-NBS-LRR	NBS
Sb09g001780	9	1779128	1782594	XN	0	1	1	0	Purifying_Domestication	CC-NBS	NBS
Sb09g001800	9	1803856	1811936	NXL	2	1	1	0	Not under selection	NBS	NBS
Sb09g001820	9	1828894	1832133	CNL	1	1	0	1	Not under selection	NBS	NBS
Sb09g002230	9	2391000	2394698	NL	2	1	0	0	Not under selection	-	NBS
Sb09g003480	9	4021190	4024430	NL	2	1	0	0	Not under selection	CC-NBS-LRR	NBS
Sb09g003990	9	4454946	4456973	NL	2	1	0	0	Not under selection	NBS-LRR	NBS
Sb09g004210	9	4964878	4974438	XN	0	1	1	0	Purifying_Domestication	CC-NBS-LRR	NBS
Sb09g004215	9	4985360	4986741	N	0	1	0	0	Not under selection	NBS	-
Sb09g004240	9	5022958	5040242	NLX	2	1	1	0	Not under selection	NBS	NBS-X
Sb09g004410	9	5319877	5327907	NL	2	1	0	0	Not under selection	-	NBS-LRR
Sb09g015250	9	38366933	38372277	NXL	1	1	1	0	Not under selection	CC-NBS-LRR	NBS
Sb09g020393	9	49707136	49708908	NL	1	1	0	0	Purifying_Invariant	NBS-LRR	NBS
Sb09g020400	9	49711595	49714060	NL	1	1	0	0	Purifying_Improvement	CC-NBS-LRR	NBS
Sb09g024125	9	53686676	53689996	NL	3	1	0	0	Not under selection	-	NBS
Sb09g027520	9	56612546	56615500	NL	3	1	0	0	Not under selection	CC-NBS-LRR	NBS
Sb10g000970	10	682187	683866	N	0	1	0	0	Not under selection	-	-
Sb10g001103	10	832969	836214	NL	2	1	0	0	Not under selection	CC-NBS	NBS
Sb10g001680	10	1387792	1392655	NXL	2	2	1	0	Not under selection	-	NBS
Sb10g004020	10	3558280	3562304	NL	2	1	0	0	Not under selection	-	NBS
Sb10g010650	10	13803373	13806199	NL	3	1	0	0	Not under selection	-	NBS
Sb10g010670	10	13823790	13828043	NL	1	1	0	0	Not under selection	-	NBS
Sb10g010680	10	13831799	13835913	NL	1	1	0	0	Not under selection	CC-NBS-LRR	NBS
Sb10g019620	10	41630331	41633629	NL	1	1	0	0	Balancing_Improved	NBS-LRR	NBS
Sb10g021850	10	48535555	48541129	CN	0	2	0	1	Not under selection	CC-NBS	-
Sb10g021860	10	48553916	48555625	NL	2	1	0	0	Not under selection	-	-
Sb10g022320	10	49910276	49910974	N	0	1	0	0	Purifying_Improvement	-	-
Sb10g025283	10	54532763	54538408	CNXL	4	1	1	1	Not under selection	CC-NBS-LRR	NBS-LRR
Sb10g028270	10	58138234	58141876	NL	2	1	0	0	Not under selection	CC-NBS-LRR	NBS-LRR
Sb10g028720	10	58596831	58599620	NL	1	1	0	0	Not under selection	NBS-LRR	NBS-LRR
Sb10g028730	10	58601695	58604481	NL	2	1	0	0	Not under selection	NBS-LRR	NBS-LRR
Sb10g028770	10	58629305	58630855	N	0	2	0	0	Not under selection	CC-NBS	-
Sb10g030950	10	60593112	60594594	N	0	1	0	0	Not under selection	-	-
Sb10g031050	10	60712922	60717314	NL	2	1	0	0	Not under selection	NBS-LRR	NBS-LRR
Sb0019s003010	-			NL	1	1	0	0	Not under selection	NBS	-
Sb0019s003120	-			NL	1	1	0	0	Not under selection	NBS	NBS
Sb0019s003130	-			NL	2	1	0	0	Not under selection	-	NBS
Sb0019s003140	-			N	0	1	0	0	Not under selection	-	-
Sb0558s002010	-			N	0	1	0	0	Not under selection	-	-
novel_seq4_GLEAN_10000048	-			N	#N/A	#N/A	#N/A	#N/A	Not under selection	-	-
novel_seq4_GLEAN_10000082	-			N	#N/A	#N/A	#N/A	#N/A	Not under selection	-	-
novel_seq4_GLEAN_10000166	-			N	#N/A	#N/A	#N/A	#N/A	Not under selection	-	-
novel_seq4_GLEAN_10000216	-			N	#N/A	#N/A	#N/A	#N/A	Not under selection	-	-
novel_seq4_GLEAN_10000227	-			N	#N/A	#N/A	#N/A	#N/A	Not under selection	-	-
novel_seq4_GLEAN_10000235	-			N	#N/A	#N/A	#N/A	#N/A	Not under selection	-	-
novel_seq4_GLEAN_10000250	-			N	#N/A	#N/A	#N/A	#N/A	Not under selection	-	-
novel_seq4_GLEAN_10000320	-			N	#N/A	#N/A	#N/A	#N/A	Not under selection	-	-
novel_seq4_GLEAN_10000337	-			CN	#N/A	#N/A	#N/A	#N/A	Not under selection	-	-
novel_seq4_GLEAN_10000356	-			CN	#N/A	#N/A	#N/A	#N/A	Not under selection	-	-
