# Supplementary material for: The plasticity of NBS resistance genes in sorghum is driven by multiple evolutionary processes
Source: BMC Plant Biol. 2014 Sep 26;14:253. doi: 10.1186/s12870-014-0253-z (PMC4189741; doi:10.1186/s12870-014-0253-z)
Supplement: Additional file 3: Table S7. — Detailing the sorghum genotypes included in the current study. [file 12870_2014_253_MOESM3_ESM.xlsx]

## Sheet: Sheet1
Additional File 3. Table S7. Details of sorghum genotypes included in the current study, including their origin, group classification and taxon .
Genotype name	Group membership	Taxon (Race or WG)	Origin	Sequenced by
Ai4	Improved varieties	Complex *	China breeding program	Mace et al 2013
B35	-	Complex (durra)	Ethiopia	Mace et al 2013
B923296	Improved varieties	Complex	Australia breeding program	Mace et al 2013
Greenleaf	Wild and weedy	Bicolor	USA breeding program	Mace et al 2013
Early Hegari	Landraces	Caudatum	Sudan	Mace et al 2013
ICSV745	Improved varieties	Complex	India breeding program	Mace et al 2013
IS3614-2	Landraces	Guinea	Nigeria	Mace et al 2013
IS8525	Landraces	Kafir	Ethiopia	Mace et al 2013
IS9710	Landraces	Caudatum	Sudan	Mace et al 2013
Karper 669	Improved varieties	Complex	USA breeding program	Mace et al 2013
KS115	Improved varieties	Durra-caudatum	USA breeding program	Mace et al 2013
LR9198	Improved varieties	Complex	China breeding program	Mace et al 2013
M35-1	Landraces	Durra	India breeding program	Mace et al 2013
Macia	Improved varieties	Complex (caudatum)	Mozambique	Mace et al 2013
Malisor 84-7	Improved varieties	Complex	Mali	Mace et al 2013
PI525695	-	Margaritiferum	Mali	Mace et al 2013
PI563516	Improved varieties	Durra-caudatum	Mali	Mace et al 2013
QL12	Improved varieties	Complex	Australia breeding program	Mace et al 2013
R931945-2-2	Improved varieties	Complex	Australia breeding program	Mace et al 2013
Rio	Improved varieties	Kafir	USA breeding program	Mace et al 2013
RTx7000	Improved varieties	Kafir-caudatum	USA breeding program	Mace et al 2013
S. bicolor subsp. drummondii (PI330272)	Wild and weedy	ssp. drummondii	Ethiopia	Mace et al 2013
SC103-14E	Landraces	Guinea-caudatum	South Africa	Mace et al 2013
SC108C	Landraces	Caudatum	Ethiopia	Mace et al 2013
SC170-6-8	Landraces	Caudatum	Ethiopia	Mace et al 2013
SC23	Landraces	Durra	Ethiopia	Mace et al 2013
SC237-14E	Landraces	Caudatum	Sudan	Mace et al 2013
SC326-6	Landraces	Caudatum-bicolor	USA/Ethiopia	Mace et al 2013
SC35C	Landraces	Durra	Ethiopia	Mace et al 2013
SC56-14E	Landraces	Caudatum-nigricans	Sudan	Mace et al 2013
SC62C	Landraces	Complex	Kenya	Mace et al 2013
PI586430	-	Margaritiferum	Sierra Leone	Mace et al 2013
B963676	Improved varieties	Complex	Australia breeding program	Mace et al 2013
S. bicolor subsp. verticilliflorum (PI300119)	Wild and weedy	subsp. verticilliflorum	South Africa	Mace et al 2013
S. bicolor (PI226096)	Wild and weedy	Bicolor	Kenya	Mace et al 2013
PI585749	Landraces	Durra (durra-bicolor)	Mali	Mace et al 2013
S. bicolor subsp. verticilliflorum (AusTRCF 317961)	Wild and weedy	subsp. verticilliflorum	Australia	Mace et al 2013
S. propinquum 369-1	-	-	-	Mace et al 2013
S. propinquum 369-2	-	-	-	Mace et al 2013
IBC/E-38432	Landraces	Durra	Ethiopia	Mace et al 2013
Yik.solate (IBC/E-339)	Landraces	-	Ethiopia	Mace et al 2013
Kilo (IBC/E-382)	Wild and weedy	-	Ethiopia	Mace et al 2013
Cherekit (IBC/E-460)	Landraces	-	Ethiopia	Mace et al 2013
Zengada (IBC/E-308)	Wild and weedy	-	Ethiopia	Mace et al 2013
E-Tian	Improved varieties	-	China breeding program	Zheng et al 2011
Keller	Improved varieties	-	USA breeding program	Zheng et al 2011
Ji2731	Improved varieties	-	China breeding program	Zheng et al 2011
BTx623	Improved varieties	Complex	USA breeding program	Paterson et al 2009
